# Supplementary material for: Small SNP panels for breed proportion estimation in Indian crossbred dairy cattle
Source: J Anim Breed Genet. 2021 Mar 9;138(6):698–707. doi: 10.1111/jbg.12544 (PMC8519156; doi:10.1111/jbg.12544)
Supplement: Supplementary file 5 — Table S1 [file JBG-138-698-s001.txt]

rank	rs	chromosome	position	SNP_name
1	rs134876277	7	52521745	BovineHD0700015171
2	rs132698220	13	54650296	BovineHD1300015504
3	rs133867086	2	70670644	BovineHD0200020309
4	rs135358674	18	53323608	BovineHD1800015687
5	rs137500664	29	45250023	BovineHD2900015581
6	rs137503769	4	63677935	BovineHD0400017434
7	rs132853383	7	21569009	BovineHD0700005959
8	rs137812786	2	94786930	BovineHD0200027248
9	rs133843368	1	83785392	BovineHD0100023988
10	rs133287150	5	60936797	BovineHD0500035446
11	rs135697456	13	7250966	BovineHD1300001902
12	rs135757468	8	25186672	BovineHD0800007612
13	rs136961289	14	720241	BovineHD1400000053
14	rs41623288	25	14316609	BTA-15683-no-rs
15	rs134736773	2	120639920	BovineHD0200034984
16	rs132858142	21	69236772	BovineHD2100020210
17	rs133212585	19	46927315	BovineHD1900013109
18	rs132831856	3	101019181	BovineHD0300028935
19	rs133174121	1	55611927	BovineHD0100015638
20	rs135622904	22	30402326	BovineHD2200008757
21	rs132962642	1	149786574	BovineHD0100043419
22	rs135547892	3	121150141	BovineHD0300035394
23	rs133413276	22	51431537	BovineHD2200014678
24	rs132709125	17	74277114	BovineHD1700021717
25	rs135772848	15	65145149	BovineHD1500025946
26	rs137000875	15	29698361	BovineHD1500007975
27	rs132741996	8	39737153	BovineHD0800033683
28	rs137518866	23	10733103	BovineHD2300002632
29	rs134467465	5	48740704	BovineHD0500014052
30	rs136738853	3	33458232	BovineHD0300010440
31	rs41875876	18	38646515	BovineHD1800011503
32	rs136331528	21	1313576	BovineHD2100000157
33	rs135643150	28	28674934	BovineHD2800007644
34	rs137148833	8	60207137	BovineHD0800033738
35	rs135893993	13	78082870	BovineHD1300022609
36	rs136332434	5	112770505	BovineHD0500032571
37	rs134950764	16	3403996	BovineHD1600000963
38	rs136990963	14	12142056	BovineHD1400003536
39	rs134028990	18	11848379	BovineHD1800004086
40	rs137158765	13	44159592	BovineHD1300012884
41	rs133298380	9	55135227	BovineHD0900015130
42	rs137064131	14	29594745	BovineHD1400008582
43	rs110178851	21	24136096	Hapmap27015-BTA-158721
44	rs137308810	13	22499589	BovineHD1300006591
45	rs133706801	18	2171910	BovineHD1800019442
46	rs134025216	19	27204629	BovineHD1900008106
47	rs137774845	29	19177005	BovineHD2900005554
48	rs136764817	12	80843772	BovineHD1200023134
49	rs134196931	15	82371648	BovineHD1500023984
50	rs134693036	4	30976641	BovineHD0400008797
51	rs133312102	10	103846097	BovineHD1000031632
52	rs135972208	11	87310081	BovineHD1100025135
53	rs135924416	16	50872431	BovineHD1600014141
54	rs137611812	12	89851126	BovineHD1200026326
55	rs136688483	5	103690490	BovineHD0500029671
56	rs137643334	4	9481795	BovineHD0400002908
57	rs137793857	15	43731756	BovineHD1500025167
58	rs136763822	10	65665288	BovineHD1000018922
59	rs133099566	24	30678169	BovineHD2400008327
60	rs137347959	9	82540368	BovineHD0900022962
61	rs134923706	12	52315685	BovineHD1200014446
62	rs137320946	5	25764503	BovineHD0500007506
63	rs134386348	12	27962630	BovineHD1200008318
64	rs135707113	4	54970530	BovineHD0400015062
65	rs134426377	11	38084987	BovineHD1100011274
66	rs133300772	16	73396439	BovineHD1600020854
67	rs137057163	20	17993814	BovineHD2000005418
68	rs132675836	8	7403882	BovineHD0800002346
69	rs133500268	17	53647759	BovineHD1700015160
70	rs137161044	25	27014192	BovineHD2500007562
71	rs136496010	14	46244107	BovineHD1400013069
72	rs135641310	4	44087449	BovineHD0400012036
73	rs109518348	10	85456819	BovineHD1000030803
74	rs137483372	3	110212833	BovineHD0300031733
75	rs43048866	26	13907459	BovineHD2600003567
76	rs133910777	4	94054201	BovineHD0400026270
77	rs134986125	25	41485961	BovineHD2500011684
78	rs136424370	9	104221781	BovineHD0900030586
79	rs136732651	2	129626933	BovineHD0200037679
80	rs136109773	10	20713765	BovineHD1000006721
81	rs137685493	19	9534786	BovineHD1900018760
82	rs136494324	6	322361	BovineHD0600000058
83	rs42677525	7	74876275	BovineHD0700022052
84	rs110977509	1	74486676	BovineHD0100021349
85	rs135265394	11	61218252	BovineHD1100017444
86	rs136626645	7	40083850	BovineHD0700011634
87	rs135042897	20	4430235	BovineHD2000001418
88	rs136160719	24	42521198	BovineHD2400011790
89	rs134934683	3	19905234	BovineHD0300006341
90	rs133709279	2	9209523	BovineHD0200002660
91	rs137847127	2	43596228	BovineHD0200012593
92	rs133138491	14	63739616	BovineHD1400017685
93	rs132848861	3	80784127	BovineHD0300023204
94	rs135695585	6	90505440	BovineHD0600024782
95	rs133494647	8	105206962	BovineHD0800031353
96	rs137704659	1	96062251	BovineHD0100027308
97	rs137189625	7	102156364	BovineHD0700029826
98	rs137499007	9	94821392	BovineHD0900026883
99	rs133005563	2	80734611	BovineHD0200023218
100	rs136678406	10	36277324	BovineHD1000011351
101	rs133860176	14	21438024	BovineHD1400006176
102	rs137159090	5	121170210	BovineHD0500035571
103	rs132965437	21	31699962	BovineHD2100009157
104	rs110334863	10	74032819	Hapmap26367-BTA-125739
105	rs135519624	4	17129465	BovineHD0400005012
106	rs133297731	7	13555411	BovineHD0700032955
107	rs133364019	4	71728683	BovineHD0400019888
108	rs133049869	12	19588331	BovineHD1200005918
109	rs137643453	17	66487002	BovineHD1700022012
110	rs133919507	22	43796360	BovineHD2200012694
111	rs132963179	6	73533144	BovineHD0600020464
112	rs135759571	6	47845704	BovineHD0600013094
113	rs134019364	16	41757890	BovineHD1600011689
114	rs136100105	9	70679760	BovineHD0900019579
115	rs135346782	29	33123783	BovineHD2900015458
116	rs134807124	11	25806597	BovineHD1100007735
117	rs137380402	27	36007072	BovineHD2700013323
118	rs135222885	11	100738548	BovineHD1100029265
119	rs134182783	29	7594710	BovineHD2900002158
120	rs137101770	21	57927382	BovineHD2100021008
121	rs135616763	23	18245050	BovineHD2300004663
122	rs110375669	3	9913935	BovineHD0300003235
123	rs133028090	4	120070046	BovineHD0400035165
124	rs137419942	28	43984012	BovineHD2800012614
125	rs137779630	6	116817366	BovineHD0600033250
126	rs135749483	3	91162399	BovineHD0300026227
127	rs137050502	2	61782646	BovineHD0200017766
128	rs137544650	11	50711313	BovineHD1100014947
129	rs137733940	3	46097380	BovineHD0300014052
130	rs110428332	13	34306127	BovineHD1300009978
131	rs137172573	15	21917221	BovineHD1500005552
132	rs133888830	8	70180109	BovineHD0800021111
133	rs43615979	10	12039873	BovineHD1000004072
134	rs137636098	1	130468774	BovineHD0100037057
135	rs134077530	24	54061495	BovineHD2400015384
136	rs134241074	26	24844160	BovineHD2600006411
137	rs134154379	28	18659957	BovineHD2800013712
138	rs134288536	19	34840363	BovineHD1900010198
139	rs136598654	17	7107825	BovineHD1700002060
140	rs134460770	5	86666145	BovineHD0500024543
141	rs133398512	17	35313653	BovineHD1700009770
142	rs110428655	6	60992756	BovineHD0600016766
143	rs133906254	12	36143360	BovineHD1200010561
144	rs137322849	2	27382520	BovineHD0200040532
145	rs135044781	27	4917705	BovineHD2700001593
146	rs135639675	21	40781796	BovineHD2100011652
147	rs133079991	23	38064992	BovineHD2300011002
148	rs134779071	6	38970906	BovineHD0600010768
149	rs109719998	20	69800036	BovineHD2000020371
150	rs132879118	1	10062591	BovineHD0100003233
151	rs133547935	7	1440304	BovineHD0700000372
152	rs133684963	6	17495519	BovineHD0600004806
153	rs135644729	8	52289695	BovineHD0800015677
154	rs134411412	8	90414845	BovineHD0800026882
155	rs137191234	1	42678712	BovineHD0100012161
156	rs134054130	1	114032417	BovineHD0100032206
157	rs110865027	2	18207394	BovineHD0200005221
158	rs137756070	10	1070288	BovineHD1000000312
159	rs134781041	26	42265880	BovineHD2600011663
160	rs132995606	7	94303223	BovineHD0700027478
161	rs136875243	24	517258	BovineHD2400000081
162	rs137404368	6	99545622	BovineHD0600027774
163	rs136794991	19	59204976	BovineHD1900019065
164	rs137466333	9	25612879	BovineHD0900006857
165	rs136067842	5	14273929	BovineHD0500035817
166	rs133936477	1	25467050	BovineHD0100007530
167	rs136197966	14	71817339	BovineHD1400020124
168	rs134438381	22	59443736	BovineHD2200017261
169	rs136341395	11	78894156	BovineHD1100031699
170	rs137827212	11	71153913	BovineHD1100020377
171	rs133342152	22	21468295	BovineHD2200017893
172	rs109832944	1	1798406	BovineHD0100000567
173	rs134436044	27	19090759	BovineHD2700005486
174	rs42803029	4	80522079	BovineHD0400022246
175	rs133382303	9	13328216	BovineHD0900003464
176	rs136732627	24	20557140	BovineHD2400005491
177	rs136779079	16	25321543	BovineHD1600007056
178	rs109757469	2	103885062	BovineHD0200029863
179	rs137496038	27	44872193	BovineHD2700013053
180	rs136245344	14	38733797	BovineHD1400011111
181	rs134278642	18	65771834	BovineHD1800019187
182	rs42797758	5	10143	BovineHD0500000002
183	rs133074442	25	6699196	BovineHD2500001689
184	rs133603599	6	109270150	BovineHD0600030791
185	rs137386155	17	18874274	BovineHD1700005452
186	rs134008482	15	14327255	BovineHD1500003529
187	rs136540113	16	33847703	BovineHD1600009682
188	rs133490897	7	62256287	BovineHD0700017966
189	rs136381017	5	40785696	BovineHD0500011671
190	rs133060146	19	81083	BovineHD1900000002
191	rs41608463	8	81925054	Hapmap33412-BTA-82032
192	rs135522631	5	71639944	BovineHD0500020127
193	rs41941907	20	36673521	BovineHD2000010534
194	rs133948397	12	10489131	BovineHD1200002941
195	rs134655196	17	42842916	BovineHD1700021964
196	rs136919131	11	4908038	BovineHD1100001765
197	rs133980738	2	111612969	BovineHD0200032170
198	rs110415002	7	31022887	BovineHD0700033663
199	rs136739756	4	103965552	BovineHD0400029260
200	rs133104463	21	13021133	BovineHD2100003382
201	rs134383101	25	34833262	BovineHD2500009601
202	rs136961225	20	11355970	BovineHD2000003654
203	rs133547746	19	20415972	BovineHD1900005838
204	rs134355835	13	342036	BovineHD1300000053
205	rs136924470	8	17707465	BovineHD0800005550
206	rs133414241	8	115815	BovineHD0800000019
207	rs135261072	20	25130670	BovineHD2000007552
208	rs133584716	18	46044698	BovineHD1800019715
209	rs132698329	2	136553831	BovineHD0200040034
210	rs109754308	23	3731963	BovineHD2300000827
211	rs135284556	1	137101040	BovineHD0100039123
212	rs137622737	29	25960076	BovineHD2900007592
213	rs136696958	2	51048175	BovineHD0200014651
214	rs137535791	5	96273349	BovineHD0500027335
215	rs133558899	13	61819687	BovineHD1300017694
216	rs135830920	28	37138483	BovineHD2800010158
217	rs134702840	25	170537	BovineHD2500000036
218	rs137845513	24	7200788	BovineHD2400001997
219	rs133787945	8	97490731	BovineHD0800028806
220	rs136275232	10	27597539	BovineHD1000009065
221	rs137699526	8	32529787	BovineHD0800009785
222	rs134124311	10	92768872	BovineHD1000026795
223	rs132861315	15	55172359	BovineHD1500015942
224	rs136482618	18	24398279	BovineHD1800007544
225	rs41625803	12	1358027	Hapmap29441-BTA-160222
226	rs134547839	10	45629235	BovineHD1000013714
227	rs137100039	10	53750361	BovineHD1000015986
228	rs134774298	15	36902218	BovineHD1500010108
229	rs133434330	2	35460648	BovineHD0200010414
230	rs136437439	6	27411770	BovineHD0600007564
231	rs135930044	26	7138920	BovineHD2600014939
232	rs134333456	4	619920	BovineHD0400000113
233	rs136927365	27	25681706	BovineHD2700007232
234	rs137381647	1	122158055	BovineHD0100034558
235	rs110839319	22	7328390	BovineHD2200002211
236	rs137323557	16	81667826	BovineHD1600023887
237	rs134857306	16	59583377	BovineHD1600016664
238	rs135312459	16	66617741	BovineHD1600018905
239	rs135097261	12	64968998	BovineHD1200017794
240	rs135531344	20	60101910	BovineHD2000016880
241	rs135264988	13	15695968	BovineHD1300004423
242	rs135254855	7	81677397	BovineHD0700023772
243	rs132933865	26	50529647	BovineHD2600014631
244	rs132910533	23	45231668	BovineHD2300013126
245	rs135769309	4	23661813	BovineHD0400006972
246	rs136420711	3	1264436	BovineHD0300000341
247	rs133554720	1	65711083	BovineHD0100018542
248	rs135533257	14	79475760	BovineHD1400022319
249	rs136388648	2	127333	BovineHD0200000019
250	rs132643778	1	103001489	BovineHD0100029358
251	rs137362791	4	87227589	BovineHD0400024187
252	rs136127727	23	52110177	BovineHD2300015134
253	rs110173811	1	34836145	BovineHD0100009990
254	rs136250554	20	46292670	BovineHD2000013080
255	rs133524598	9	63176212	BovineHD0900017349
256	rs136091591	13	69548491	BovineHD1300019865
257	rs137257008	24	60631401	BovineHD2400017563
258	rs108965809	5	7489821	BovineHD0500002097
259	rs137626537	2	87741287	BovineHD0200024938
260	rs29013285	3	72296340	Hapmap54050-rs29013285
261	rs137209015	3	56008637	BovineHD0300016891
262	rs134970421	15	1791501	BovineHD1500000444
263	rs133321899	17	27705496	BovineHD1700007854
264	rs137336973	9	43513060	BovineHD0900012056
265	rs133514978	5	32459731	BovineHD0500009414
266	rs133171836	1	157762527	BovineHD0100046181
267	rs135136717	1	16899067	BovineHD0100005101
268	rs42735865	26	34073659	BovineHD2600009187
269	rs109309454	28	4250307	BovineHD2800001260
270	rs135209325	22	37281462	BovineHD2200010589
271	rs133216041	21	47337925	BovineHD2100021343
272	rs135535922	9	35105540	BovineHD0900009619
273	rs41952089	20	53333822	BTB-00787949
274	rs135407654	16	13969743	BovineHD1600003774
275	rs137367597	9	1116610	BovineHD0900000221
276	rs110734346	3	26633972	BovineHD4100001956
277	rs134544027	18	31447929	BovineHD1800009544
278	rs134062704	7	108968763	BovineHD0700031749
279	rs136274064	3	65136665	BovineHD0300019356
280	rs42050545	11	15382878	BovineHD1100004919
281	rs137459713	5	78503865	BovineHD0500022286
282	rs109907035	12	44562710	BovineHD1200012371
283	rs134334131	22	617854	BovineHD2200000133
284	rs136039611	15	74708350	BovineHD1500025984
285	rs134635691	11	93868404	BovineHD1100027366
286	rs134630451	4	112881693	BovineHD0400032535
287	rs137115529	14	56915430	BovineHD1400015819
288	rs135667885	6	8238987	BovineHD0600001875
289	rs137590760	27	12075736	BovineHD2700013521
290	rs135223633	17	211059	BovineHD1700000056
291	rs134738368	28	11646144	BovineHD2800003448
292	rs134536144	22	14429389	BovineHD2200004220
293	rs134272974	11	107263762	BovineHD1100031206
294	rs133613861	6	83543256	BovineHD0600022970
295	rs135478593	24	13886671	BovineHD2400003855
296	rs42556798	8	112571608	BTB-01429039
297	rs133444971	26	276964	BovineHD2600000013
298	rs134591514	4	37512706	BovineHD0400010518
299	rs135053722	29	1025357	BovineHD2900000144
300	rs136176811	23	31078303	BovineHD2300008990
301	rs135305630	13	49240153	BovineHD1300014305
302	rs110563407	5	55766582	BovineHD0500015893
303	rs137826236	29	50101354	BovineHD2900014679
304	rs132677636	19	41505900	BovineHD1900011823
305	rs136738923	7	44666423	BovineHD0700033038
306	rs133673916	19	51592933	BovineHD1900014417
307	rs136838604	3	14758258	BovineHD0300004773
308	rs132674336	14	50914047	BovineHD1400014456
309	rs133752553	3	115858422	BovineHD0300033588
310	rs135224968	10	98560175	BovineHD1000028507
311	rs135462604	21	7985146	BovineHD2100001725
312	rs134323957	5	108233069	BovineHD0500031165
313	rs134197617	1	90015512	BovineHD0100025612
314	rs136897466	3	39949102	BovineHD0300012192
315	rs135107208	14	16650448	BovineHD1400004718
316	rs134331097	24	36296171	BovineHD2400009959
317	rs135489167	5	66683895	BovineHD0500018649
318	rs137540054	29	37931174	BovineHD2900011482
319	rs137787522	3	95693893	BovineHD0300027493
320	rs132832026	1	50771575	BovineHD0100014271
321	rs135244444	4	49056315	BovineHD0400035674
322	rs136387348	7	6376053	BovineHD0700001851
323	rs135957438	9	76725103	BovineHD0900021408
324	rs132847695	1	79257358	BovineHD0100022807
325	rs137368110	5	91314246	BovineHD0500025921
326	rs133067005	17	48631769	BovineHD1700013709
327	rs134691962	10	6903474	BovineHD1000002162
328	rs134733732	10	80291565	BovineHD1000022882
329	rs136670080	9	87355387	BovineHD0900031140
330	rs137502939	24	25298818	BovineHD2400006831
331	rs133857896	9	99352093	BovineHD0900028724
332	rs135367232	11	65804906	BovineHD1100018602
333	rs133769887	3	105543513	BovineHD0300030254
334	rs137201099	6	34056717	BovineHD0600009532
335	rs137829372	1	143815011	BovineHD0100041397
336	rs136948997	24	47755344	BovineHD2400013305
337	rs134889456	13	29565395	BovineHD1300008620
338	rs109296043	17	61519669	BovineHD1700017526
339	rs137164688	18	18197167	BovineHD1800005675
340	rs136290580	3	50686577	BovineHD0300015385
341	rs133960961	20	32094707	BovineHD2000009250
342	rs134666053	7	89621848	BovineHD0700026279
343	rs109487305	19	63816996	BovineHD1900018482
344	rs134162386	15	48358738	BovineHD1500025820
345	rs135536397	1	61065705	BovineHD0100017278
346	rs134577764	4	99235655	BovineHD0400027777
347	rs132963920	13	38986771	BovineHD1300011217
348	rs43708921	15	70076921	BTA-108811-no-rs
349	rs110409697	21	64708344	BovineHD2100019039
350	rs136390460	11	20170354	BovineHD1100006122
351	rs134592937	11	32845251	BovineHD1100031256
352	rs133108850	15	8795387	BovineHD1500002251
353	rs134828821	27	31353491	BovineHD2700008762
354	rs133203786	11	43239986	BovineHD1100012668
355	rs43738202	13	82690253	BovineHD1300023994
356	rs135811306	8	47067890	BovineHD0800014086
357	rs109583219	14	5437527	BovineHD1400001379
358	rs133556249	18	58273452	BovineHD1800016965
359	rs136886406	11	56294864	BovineHD1100016408
360	rs136088339	26	18585409	BovineHD2600004772
361	rs134297175	1	108520486	BovineHD0100030736
362	rs136509610	20	64666744	BovineHD2000021209
363	rs132798257	25	20324147	BovineHD2500005619
364	rs136172162	3	86661403	BovineHD0300024781
365	rs135514602	6	104078679	BovineHD0600029016
366	rs43523040	7	67765769	BovineHD0700019844
367	rs137092480	15	59690889	BovineHD1500025916
368	rs133542930	10	60945298	BovineHD1000017703
369	rs134512294	8	65370495	BovineHD0800019568
370	rs110644335	12	57295626	BovineHD1200028035
371	rs137632611	2	75559363	BovineHD0200021663
372	rs134807834	7	26351964	BovineHD0700007317
373	rs133409772	14	34166007	BovineHD1400009818
374	rs43767725	6	65604011	BovineHD0600018130
375	rs134271067	9	19511519	BovineHD0900005323
376	rs137475387	19	14951520	BovineHD1900004002
377	rs133395722	21	19437302	BovineHD2100005545
378	rs132685047	9	30395698	BovineHD0900008243
379	rs137172333	9	7666241	BovineHD0900001713
380	rs109835336	11	10564380	ARS-BFGL-NGS-40174
381	rs134564199	16	46355419	BovineHD1600012756
382	rs132785176	2	56398137	BovineHD0200015986
383	rs135249973	21	51852400	BovineHD2100014918
384	rs110427658	29	12326982	BovineHD2900003685
385	rs136486398	23	23072691	BovineHD2300006086
386	rs137337646	8	77399664	BovineHD0800023189
387	rs132703664	26	29513374	BovineHD2600007886
388	rs136528550	11	35180	BovineHD1100000004
389	rs110018482	16	8107783	BovineHD1600002312
390	rs134058591	9	48610812	BovineHD0900013395
391	rs136830916	6	78413835	BovineHD0600021746
392	rs134901383	27	218541	BovineHD2700000073
393	rs134379732	1	30107582	BovineHD0100008873
394	rs134473027	17	12642130	BovineHD1700003670
395	rs136385217	28	23810303	BovineHD2800013727
396	rs136593256	21	36249147	BovineHD2100020977
397	rs132987560	18	6715014	BovineHD1800002321
398	rs110812071	8	12867169	BovineHD0800004111
399	rs132653371	12	15026655	BovineHD1200004469
400	rs110345468	10	40839888	BovineHD1000012521
401	rs136650682	13	58218622	BovineHD1300016681
402	rs110491451	13	11885610	BovineHD1300003296
403	rs136412998	22	47496226	BovineHD2200013661
404	rs137236027	14	25650993	BovineHD1400007421
405	rs135328430	4	5191680	BovineHD0400001481
406	rs110025962	4	27234396	BovineHD0400007870
407	rs135508708	2	116902236	BovineHD0200033696
408	rs134423843	7	56708884	BovineHD0700016311
409	rs135020851	2	125547907	BovineHD0200036429
410	rs133345585	2	14172441	BovineHD0200003983
411	rs136200476	12	48418319	BovineHD1200013275
412	rs137138694	10	16690178	BovineHD1000005572
413	rs132767410	2	23484077	BovineHD0200006674
414	rs135040353	18	49751886	BovineHD1800014641
415	rs132841489	4	68050659	BovineHD0400018701
416	rs137439913	5	117214670	BovineHD0500034055
417	rs136592454	16	55848563	BovineHD1600015538
418	rs133802903	25	10430242	BovineHD2500002793
419	rs133010068	12	31999343	BovineHD1200009407
420	rs136767145	2	31180888	BovineHD0200009216
421	rs135635168	8	101620393	BovineHD0800030169
422	rs133912210	1	5814968	BovineHD0100001894
423	rs136802024	10	32702136	BovineHD1000010450
424	rs133190083	1	118034307	BovineHD0100033332
425	rs132703648	7	17878354	BovineHD0700005021
426	rs135323481	10	69951376	BovineHD1000020043
427	rs134446864	7	71271012	BovineHD0700021036
428	rs136214164	4	76702278	BovineHD0400021224
429	rs136239350	14	67938301	BovineHD1400018961
430	rs133619321	19	31318131	BovineHD1900009255
431	rs133763232	13	74447698	BovineHD1300021486
432	rs135754952	14	75850856	BovineHD1400021287
433	rs135009975	7	49011878	BovineHD0700014203
434	rs135848839	15	26163097	BovineHD1500006948
435	rs136162015	4	59175422	BovineHD0400016076
436	rs110590811	12	23473573	Hapmap22997-BTA-127428
437	rs109667193	12	86211589	BovineHD1200025007
438	rs137187952	27	40220663	BovineHD2700011680
439	rs133913807	3	76917734	BovineHD0300022250
440	rs135412506	5	100182261	BovineHD0500028680
441	rs43630130	10	50200874	BovineHD1000015098
442	rs134895982	2	47459590	BovineHD0200013792
443	rs137422130	20	354429	BovineHD2000000088
444	rs134142438	11	74725160	BovineHD1100021315
445	rs133346538	18	42504600	BovineHD1800012558
446	rs136054898	11	82498645	BovineHD1100023630
447	rs134434314	15	78476565	BovineHD1500022811
448	rs135471804	4	107606494	BovineHD0400030627
449	rs135872303	11	46844559	BovineHD1100013692
450	rs134928670	5	36570180	BovineHD0500010497
451	rs133311542	16	77430444	BovineHD1600022396
452	rs134202419	6	21514104	BovineHD0600005940
453	rs135903815	8	36043837	BovineHD0800010708
454	rs133350716	8	73830575	BovineHD0800022181
455	rs137487840	28	33468767	BovineHD2800008961
456	rs135606504	9	66992614	BovineHD0900018486
457	rs136266380	4	13082361	BovineHD0400003891
458	rs133999994	8	43468483	BovineHD0800012969
459	rs133208551	8	21435669	BovineHD0800006549
460	rs133846056	23	41656269	BovineHD2300012010
461	rs136410483	12	40403640	BovineHD1200011479
462	rs137624852	23	14475034	BovineHD2300003639
463	rs43328146	3	6002268	BovineHD0300001837
464	rs133917146	8	56476667	BovineHD0800017034
465	rs43645687	10	89234521	BovineHD1000025433
466	rs134992021	1	20963001	BovineHD0100006213
467	rs136225965	13	65488094	BovineHD1300018596
468	rs135565598	6	95822518	BovineHD0600026625
469	rs41730291	14	42371165	BovineHD1400012065
470	rs134017794	8	85979566	BovineHD0800025513
471	rs137260522	2	98562993	BovineHD0200028355
472	rs135825183	6	113080186	BovineHD0600031983
473	rs133292474	7	97887227	BovineHD0700028556
474	rs136501019	13	26052248	BovineHD1300007556
475	rs134186395	5	17940746	BovineHD0500005256
476	rs134587525	1	70201559	BovineHD0100020106
477	rs136367823	7	9957290	BovineHD0700002613
478	rs110101142	19	5488034	BovineHD1900001354
479	rs133629727	12	61096070	BovineHD1200016770
480	rs133301221	8	109031057	BovineHD0800032776
481	rs135546302	5	82269902	BovineHD0500023239
482	rs134670306	26	46018608	BovineHD2600013005
483	rs134892057	22	55318093	BovineHD2200015775
484	rs136078516	29	41612125	BovineHD2900012577
485	rs135095066	17	70714297	BovineHD1700020575
486	rs132637361	12	5170268	BovineHD1200026717
487	rs135767597	15	18126997	BovineHD1500004595
488	rs133945190	1	39057865	BovineHD0100011208
489	rs135301711	2	5401145	BovineHD0200001566
490	rs109762818	26	37708139	ARS-BFGL-NGS-24786
491	rs134970579	7	85875243	BovineHD0700025188
492	rs135625007	1	46608354	BovineHD0100013239
493	rs134958095	1	153545329	BovineHD0100044741
494	rs41570839	6	13641062	BTA-108507-no-rs
495	rs137005000	8	28893908	BovineHD0800008737
496	rs135510596	16	28890120	BovineHD1600008111
497	rs110337713	17	23204217	BovineHD1700006643
498	rs110698215	14	83829813	BovineHD1400023720
499	rs41921241	19	55625727	BovineHD1900015722
500	rs42112513	27	15589612	BovineHD2700004536
