# Supplementary material for: Small SNP panels for breed proportion estimation in Indian crossbred dairy cattle
Source: J Anim Breed Genet. 2021 Mar 9;138(6):698–707. doi: 10.1111/jbg.12544 (PMC8519156; doi:10.1111/jbg.12544)
Supplement: Supplementary file 6 — Table S2 [file JBG-138-698-s006.txt]

rank	rs	chromosome	position	SNP_name
1	rs134032000	4	77596406	BovineHD0400021473
2	rs109119637	24	8353424	ARS-BFGL-BAC-37052
3	rs137727986	17	36815576	BovineHD1700010027
4	rs41568541	7	43709405	Hapmap42326-BTA-78893
5	rs109815800	14	25015640	BovineHD1400007259
6	rs135584153	15	31862656	BovineHD1500008611
7	rs134269264	24	62426579	BovineHD2400018181
8	rs135576082	24	54389267	BovineHD2400015474
9	rs135609742	20	2595426	BovineHD2000000941
10	rs136968674	24	43990486	BovineHD2400012146
11	rs41679174	13	5690382	BovineHD4100009870
12	rs137692454	3	51825741	BovineHD0300015670
13	rs135968413	3	57339412	BovineHD0300017278
14	rs133236670	26	22599731	BovineHD2600005787
15	rs42263038	10	92694073	BovineHD1000026780
16	rs41935587	19	62199836	BovineHD1900017928
17	rs29023998	1	49393074	Hapmap57446-rs29023998
18	rs134819258	14	55418012	BovineHD1400015487
19	rs132919790	7	54009748	BovineHD0700015605
20	rs135099725	2	81669614	BovineHD0200023455
21	rs135864305	1	59431870	BovineHD0100016827
22	rs43064630	7	27145305	BovineHD0700007539
23	rs133349638	15	25384760	BovineHD1500025683
24	rs41944689	20	41730674	BovineHD2000011979
25	rs136850043	12	90536801	BovineHD1200026541
26	rs134794071	8	101667924	BovineHD0800030197
27	rs136271027	27	3593115	BovineHD2700001215
28	rs108964938	20	20820966	BovineHD2000006237
29	rs110896776	20	26471427	BovineHD2000007896
30	rs43552570	8	50695489	ARS-BFGL-NGS-118729
31	rs109842151	22	36477523	BovineHD2200010394
32	rs110506522	11	66530452	BovineHD1100018799
33	rs42105953	26	37388906	BovineHD2600010279
34	rs110202172	13	27813152	ARS-BFGL-NGS-16259
35	rs136376077	2	26129138	BovineHD0200007551
36	rs109212288	3	82339908	BovineHD0300023660
37	rs42865671	9	64364291	BovineHD0900017675
38	rs110098178	2	122811060	BovineHD0200035603
39	rs110529397	6	86624529	BovineHD0600023778
40	rs136889796	2	6729013	BovineHD0200001963
41	rs43469181	6	74236944	BovineHD0600020671
42	rs109579262	17	20614299	BovineHD1700005973
43	rs133270327	29	43512437	BovineHD2900013071
44	rs133206701	14	68059482	BovineHD1400019001
45	rs133214758	1	3219232	BovineHD0100001063
46	rs137512140	3	107216178	BovineHD0300030816
47	rs137652024	1	71237972	BovineHD0100020452
48	rs135807274	6	104754718	BovineHD0600029270
49	rs42430722	2	109048742	BovineHD0200031451
50	rs134987891	2	39189896	BovineHD0200011498
51	rs110172602	16	55013602	BovineHD1600015324
52	rs43311403	17	28850919	BovineHD1700008220
53	rs133608319	4	65311172	BovineHD0400017924
54	rs43554697	8	61460603	BovineHD0800018371
55	rs110799903	20	35752884	BovineHD2000010212
56	rs132714759	1	98443010	BovineHD0100028102
57	rs133168836	10	78449764	BovineHD1000022426
58	rs133004945	4	46242946	BovineHD0400012662
59	rs136918416	26	16729310	BovineHD2600004190
60	rs42128181	27	44522007	BovineHD2700012959
61	rs136209377	1	34451719	BovineHD0100009879
62	rs137822287	3	101937857	BovineHD0300029165
63	rs109759015	11	78708174	ARS-BFGL-NGS-85521
64	rs136464471	1	134617991	BovineHD0100038270
65	rs136420344	3	93741110	BovineHD0300027028
66	rs133135787	15	10608724	BovineHD1500002752
67	rs109832879	29	37451552	BovineHD2900011298
68	rs41997754	22	9666888	BovineHD2200002875
69	rs17871606	4	15038674	BovineHD4100002674
70	rs136729744	7	34250652	BovineHD0700033676
71	rs136459160	3	45251038	BovineHD0300013821
72	rs134308386	2	61257276	BovineHD0200017589
73	rs42446746	13	33618762	BovineHD1300009799
74	rs42648147	20	50130763	BovineHD2000013893
75	rs135937749	2	131043009	BovineHD0200038113
76	rs135916611	2	17352646	BovineHD0200004935
77	rs42674858	18	40210819	BovineHD1800011834
78	rs133920132	23	30080888	BovineHD2300008622
79	rs110171758	5	95227838	BovineHD0500027064
80	rs136337234	4	96098798	BovineHD0400026769
81	rs110895138	5	83225843	BovineHD0500023568
82	rs136483751	10	36245865	BovineHD1000011345
83	rs109772158	11	72533339	BovineHD1100020701
84	rs132966885	11	36450821	BovineHD1100010783
85	rs109897011	1	151450526	BovineHD0100043991
86	rs109431222	18	4803094	BovineHD1800001425
87	rs137138951	4	23500728	BovineHD0400006910
88	rs110232933	9	56816879	BovineHD0900015543
89	rs110396238	28	33551616	BovineHD2800008993
90	rs109469630	22	31202900	BovineHD2200008948
91	rs110679804	18	21239652	BovineHD1800006553
92	rs133872642	3	63820069	BovineHD0300019068
93	rs136219296	1	10039190	BovineHD0100003228
94	rs134207091	18	47727581	BovineHD1800014061
95	rs134313212	18	13011532	BovineHD1800019248
96	rs135753220	14	39858183	BovineHD1400011439
97	rs42460806	7	78856628	BovineHD0700023087
98	rs137682826	23	51285972	BovineHD2300014914
99	rs132726476	12	82927409	BovineHD1200023918
100	rs41620063	20	69779918	BovineHD4100014909
101	rs137741884	7	49932163	BovineHD0700014449
102	rs134158163	9	69039699	BovineHD0900019079
103	rs133262731	6	91044477	BovineHD0600024941
104	rs109703819	10	88190088	BovineHD1000025079
105	rs137434413	29	24021977	BovineHD2900006917
106	rs41630909	4	4824735	BovineHD4100002604
107	rs110345247	12	20878648	BovineHD1200006272
108	rs42981202	11	30804288	BovineHD1100009193
109	rs110871870	12	75789302	BovineHD1200021225
110	rs41696184	13	55302141	BovineHD1300015702
111	rs110961234	13	46446024	BovineHD1300013590
112	rs42049309	24	38292881	BovineHD2400010499
113	rs42133783	28	1037204	BTB-00973298
114	rs109573357	7	39480998	BovineHD0700011465
115	rs109076111	3	118556377	BovineHD0300034575
116	rs42910880	4	90880908	BovineHD0400025176
117	rs41706134	13	72146155	BovineHD1300020724
118	rs135019077	1	79335200	BovineHD0100022829
119	rs137586317	8	450913	BovineHD0800000106
120	rs110095398	17	48197227	ARS-BFGL-NGS-115236
121	rs110437521	15	6542604	BovineHD1500001643
122	rs136952002	3	33655292	BovineHD0300010490
123	rs134526928	22	20970576	BovineHD2200006040
124	rs110336198	5	20017890	BovineHD0500005797
125	rs135966325	29	11891208	BovineHD2900003470
126	rs110025421	11	26369275	BovineHD1100007876
127	rs41840920	26	27780649	BovineHD2600007377
128	rs137091384	25	36699432	BovineHD2500010149
129	rs41702317	13	62248517	BovineHD1300017806
130	rs135474012	16	32055237	BovineHD1600009096
131	rs42204836	8	14777196	BovineHD0800004622
132	rs110266025	28	14165525	BovineHD2800004014
133	rs136904173	5	79225281	BovineHD0500022475
134	rs42063098	25	22210754	BovineHD2500006203
135	rs136687150	12	4836549	BovineHD1200026713
136	rs134576361	29	619595	BovineHD2900000062
137	rs41613951	6	111391493	BTA-103129-no-rs
138	rs41904563	19	27921934	BovineHD1900008239
139	rs134790316	8	5726641	BovineHD0800001867
140	rs109324402	13	12151856	BovineHD1300003438
141	rs41667459	2	47873555	Hapmap48352-BTA-47529
142	rs135073683	8	88428642	BovineHD0800026251
143	rs43709231	13	66336246	ARS-BFGL-NGS-112656
144	rs109836321	23	46080410	BovineHD2300013382
145	rs43189286	3	70806429	BovineHD0300020866
146	rs110030463	21	10396752	BovineHD2100002519
147	rs43641744	10	62103566	BovineHD1000017937
148	rs134776689	8	94111348	BovineHD0800027913
149	rs42770141	6	12326522	BovineHD0600003058
150	rs42175395	29	29896221	BovineHD2900008837
151	rs43187587	6	117087265	BovineHD0600033312
152	rs109205340	3	39578752	BovineHD0300012107
153	rs41920926	19	52014531	BovineHD1900014541
154	rs109703431	1	155674973	BovineHD0100045469
155	rs42576772	1	90910773	BovineHD0100025850
156	rs110410230	4	117934757	ARS-BFGL-NGS-112113
157	rs135774021	9	31208970	BovineHD0900008486
158	rs43220701	1	27216838	BovineHD0100008091
159	rs136576419	24	13656760	BovineHD2400003808
160	rs109779149	3	23136100	BovineHD0300007240
161	rs110383795	16	41600410	BovineHD1600011664
162	rs43389860	4	41860626	BovineHD0400011557
163	rs136103676	17	52810222	BovineHD1700014871
164	rs137399041	4	108966760	BovineHD0400031185
165	rs43736736	14	61816424	BovineHD1400017148
166	rs110752235	17	8023586	BovineHD1700002307
167	rs135519383	13	77143813	BovineHD1300022344
168	rs135485534	16	18050428	BovineHD1600004890
169	rs110537879	1	18338247	BovineHD0100005521
170	rs134507838	14	74915888	BovineHD1400021030
171	rs109810437	2	13178068	BovineHD0200003699
172	rs134185711	14	84383110	BovineHD1400023949
173	rs110781009	29	7599884	BovineHD2900002159
174	rs41789550	16	2970617	BovineHD1600000844
175	rs137614791	29	51351199	BovineHD2900014948
176	rs134050885	25	9299892	BovineHD2500002467
177	rs43607881	9	91450491	BovineHD0900025813
178	rs133923371	3	15959030	BovineHD0300005225
179	rs41591384	3	9704659	BovineHD4100001832
180	rs136947494	14	47966447	BovineHD1400013582
181	rs135900625	21	62709001	BovineHD2100018392
182	rs134321837	1	127635326	BovineHD0100036057
183	rs110459882	1	66592582	BovineHD0100018802
184	rs135545245	21	5089845	BovineHD2100000888
185	rs41781699	15	81690869	BovineHD1500023799
186	rs42992948	1	147320547	BovineHD0100042590
187	rs110781104	5	44741823	BovineHD0500012846
188	rs137220796	11	10044042	BovineHD1100003487
189	rs43114767	13	81701980	BTB-02009374
190	rs137013296	22	43490927	BovineHD2200012600
191	rs110142488	2	89374373	ARS-BFGL-NGS-110835
192	rs135599578	24	48535802	BovineHD2400013540
193	rs43496231	7	2655074	BovineHD0700000721
194	rs133275012	16	75767656	BovineHD1600021778
195	rs109877486	4	81840906	BovineHD0400022560
196	rs133459086	25	31897316	BovineHD2500008721
197	rs109343332	17	68015079	BovineHD1700019744
198	rs134792962	7	97432753	BovineHD0700028442
199	rs109546131	7	67276000	BovineHD0700019654
200	rs42948529	11	59479868	BovineHD1100017021
201	rs135569696	11	20773864	BovineHD1100006254
202	rs135902294	25	1067271	BovineHD2500000235
203	rs108944575	5	33633263	BovineHD0500009762
204	rs137256029	6	51960004	BovineHD0600014333
205	rs134901059	18	64810104	BovineHD1800018824
206	rs134271971	19	11892813	BovineHD1900003165
207	rs109817853	11	3557549	ARS-BFGL-NGS-32173
208	rs110599652	11	43290164	BovineHD1100012685
209	rs135178599	15	72266315	BovineHD1500020831
210	rs110284358	24	30320014	BovineHD2400008233
211	rs109627869	10	11216157	BovineHD1000003841
212	rs133820945	4	10673359	BovineHD0400003231
213	rs42833733	21	52920809	BovineHD2100015212
214	rs132988591	5	103668851	BovineHD0500029666
215	rs136141339	14	80203896	BovineHD1400022565
216	rs136321675	8	38020893	BovineHD0800011330
217	rs132979179	17	3344754	BovineHD1700000786
218	rs43230608	1	43156733	BovineHD0100012282
219	rs133570434	15	48846296	BovineHD1500014099
220	rs109356596	28	42441789	BovineHD2800011968
221	rs110861500	18	55801991	BovineHD1800016334
222	rs135576546	8	44850501	BovineHD0800013392
223	rs42361451	2	585639	BovineHD0200000098
224	rs134163426	21	18020631	BovineHD2100005059
225	rs135698334	11	91634746	BovineHD1100026609
226	rs137337545	17	74567554	BovineHD1700021791
227	rs43308196	2	33060826	BovineHD0200009728
228	rs109453741	7	14545432	BovineHD0700003901
229	rs43729721	27	33720939	BovineHD2700009524
230	rs133267365	2	95720941	BovineHD0200027499
231	rs110266863	14	9092521	ARS-BFGL-NGS-38301
232	rs133972985	10	404388	BovineHD1000000070
233	rs108968013	2	103707675	ARS-BFGL-BAC-5705
234	rs133464041	9	76739675	BovineHD0900021413
235	rs136803984	6	58515270	BovineHD0600016052
236	rs42913442	9	5627402	BovineHD0900001161
237	rs109356705	16	50183192	ARS-BFGL-NGS-43029
238	rs42460366	26	32250355	BovineHD2600008615
239	rs132933279	7	90477244	BovineHD0700026513
240	rs137438795	1	84324435	BovineHD0100024158
241	rs41844417	17	41250299	BovineHD1700011389
242	rs41835712	14	17796479	BovineHD1400005081
243	rs41653459	28	8105051	BTA-63935-no-rs
244	rs110660097	6	97048566	BovineHD0600026950
245	rs43257926	1	106866101	BovineHD0100030283
246	rs132920862	9	38293862	BovineHD0900010632
247	rs137248258	8	10315108	BovineHD0800003342
248	rs42632437	9	83346706	BovineHD0900023232
249	rs109788326	6	68453129	BovineHD0600018889
250	rs109561492	23	19728241	BovineHD2300005104
251	rs133247994	12	51376054	BovineHD1200014175
252	rs110468722	1	138881416	BovineHD0100039659
253	rs110130556	9	15877491	BovineHD0900004240
254	rs42432716	2	76422853	BTB-01313376
255	rs136858467	1	118109021	BovineHD0100033353
256	rs134492772	2	66786664	BovineHD0200019323
257	rs42081564	26	2367887	BovineHD2600000370
258	rs43082460	6	80281168	BovineHD0600022139
259	rs43462300	6	44761177	BovineHD4100004851
260	rs42889771	26	12001331	BovineHD2600003122
261	rs109187097	3	3285597	BovineHD0300000967
262	rs137393800	4	54620129	BovineHD0400014997
263	rs41842431	17	57076823	BovineHD1700016173
264	rs110134458	12	35059507	BovineHD1200010296
265	rs110821785	4	102201757	BovineHD0400028747
266	rs135005822	10	67035619	BovineHD1000019265
267	rs110867576	15	16019141	BovineHD1500004031
268	rs109610157	16	27392744	BovineHD1600007618
269	rs41670351	10	100823077	BovineHD4100008412
270	rs137166674	5	50321156	BovineHD0500014470
271	rs42321744	2	56004345	BovineHD0200015895
272	rs42717887	8	70323291	BTB-01605973
273	rs42403495	5	89003240	BTB-01278001
274	rs41980705	21	27471722	BovineHD2100007944
275	rs109081665	9	23254440	BovineHD0900006258
276	rs133786243	27	23371908	BovineHD2700006565
277	rs134835891	17	15555470	BovineHD1700004471
278	rs110029635	21	57579759	BovineHD2100016543
279	rs132710497	13	21834003	BovineHD1300006359
280	rs109945056	22	54182581	BovineHD2200015389
281	rs135472816	6	32397525	BovineHD0600009086
282	rs132774871	7	8574876	BovineHD0700002203
283	rs109377921	24	23295037	BovineHD2400006352
284	rs133230057	5	57308869	BovineHD0500016205
285	rs109092276	5	64535646	BovineHD0500018033
286	rs135902069	6	4295691	BovineHD0600001133
287	rs136813918	15	77206357	BovineHD1500022518
288	rs137832041	20	65197335	BovineHD2000018671
289	rs110834096	5	118757624	ARS-BFGL-NGS-116759
290	rs135518043	9	98495064	BovineHD0900028229
291	rs110107082	21	33561041	BovineHD2100009592
292	rs109143786	9	11671471	BovineHD0900002941
293	rs135315892	23	36555271	BovineHD2300010601
294	rs134214767	18	28606017	BovineHD1800008911
295	rs109330322	12	16836774	BovineHD1200005102
296	rs42688709	6	281778	BTB-01573119
297	rs41735984	14	33044725	BovineHD1400009479
298	rs109152710	16	64061829	ARS-BFGL-NGS-31199
299	rs136285234	11	84440449	BovineHD1100024249
300	rs133218854	1	53573120	BovineHD0100015072
301	rs135864780	12	87238744	BovineHD1200025440
302	rs43601785	9	60693451	BovineHD0900016671
303	rs135518791	1	95211527	BovineHD0100027053
304	rs110240531	2	22360220	BovineHD0200006368
305	NULL	20	6356088	BovineHD2000001998
306	rs43718366	18	7922955	BovineHD1800002737
307	rs137517707	27	180525	BovineHD2700000059
308	rs43061303	4	74139681	BovineHD0400020509
309	rs134534633	12	78791308	BovineHD1200022454
310	rs109327409	23	27059651	BovineHD2300007393
311	rs134677100	7	30366177	BovineHD0700008562
312	rs135172347	6	83536319	BovineHD0600022968
313	rs29014016	5	98664573	UA-IFASA-1849
314	rs136351029	12	24082422	BovineHD1200007219
315	rs133279508	3	90525954	BovineHD0300026051
316	rs41676769	13	2350887	BovineHD1300000642
317	rs109401312	13	58678258	BovineHD1300016801
318	rs134228985	5	75958194	BovineHD0500021665
319	rs42282840	7	57881276	BovineHD0700016554
320	rs43385326	4	49576524	BovineHD0400013653
321	rs43317010	2	112567323	BovineHD0200032381
322	rs43324743	2	126503532	BovineHD0200036727
323	rs134024388	20	17108276	BovineHD2000005147
324	rs109365367	4	27046671	BovineHD0400007826
325	rs111024139	19	8373178	BovineHD1900002276
326	rs136199431	1	14970567	BovineHD0100004570
327	rs109606337	17	11925337	BovineHD1700003416
328	rs135894290	1	63289656	BovineHD0100017930
329	rs137212569	28	37260994	BovineHD2800010208
330	rs132847384	20	30337081	BovineHD2000008889
331	rs134252647	14	28663690	BovineHD1400008286
332	rs110888363	3	97956157	BovineHD0300028093
333	rs135192022	3	26650778	BovineHD0300008448
334	rs137511248	11	55884396	BovineHD1100016322
335	rs133042528	2	134951757	BovineHD0200039458
336	rs133221611	18	52662079	BovineHD1800015510
337	rs43217826	1	24077378	BovineHD0100007101
338	rs109829002	2	98810859	BovineHD0200028436
339	rs136911874	4	85409152	BovineHD0400023615
340	rs132899575	5	23915671	BovineHD0500006960
341	rs42418447	14	44073262	BovineHD1400012475
342	rs42230317	3	73914689	BovineHD0300021523
343	rs110524127	9	86902322	BovineHD0900024375
344	rs137101833	6	47863361	BovineHD0600013099
345	rs137508638	14	36210112	BovineHD1400010425
346	rs137201627	1	75642286	BovineHD0100021763
347	rs108986116	18	43699609	BovineHD1800012933
348	rs135924531	5	106867731	BovineHD0500030698
349	rs110117999	27	30138691	BovineHD2700008318
350	rs110603565	15	52748602	BovineHD1500015240
351	rs41826579	16	78815525	BovineHD1600022952
352	rs110768941	10	97088574	BovineHD1000028039
353	rs137246368	7	86575688	BovineHD0700025391
354	rs110477488	10	32808605	BovineHD4100008012
355	rs133743247	18	36974812	BovineHD1800011064
356	rs41945230	20	46412479	BovineHD2000013100
357	rs135763076	1	31405912	BovineHD0100009180
358	rs137830993	22	24091150	BovineHD2200007118
359	rs41762582	15	35299487	BovineHD1500009692
360	rs132922683	11	46730330	BovineHD1100013640
361	rs42455355	26	40858750	BovineHD2600011271
362	rs42477074	13	36620219	BovineHD1300010597
363	rs43414610	4	114583114	BovineHD0400033134
364	rs110391585	23	3204964	BovineHD2300000647
365	rs42175461	8	106313988	BovineHD0800031725
366	rs109377513	19	48812210	BovineHD1900013576
367	rs42034801	24	2557807	BTB-00875765
368	rs135498517	28	30238686	BovineHD2800008044
369	rs41920694	12	800154	BovineHD1200000147
370	rs110319188	10	5916220	BovineHD1000001769
371	rs41658676	9	46433336	BTA-83591-no-rs
372	rs109518016	6	24281092	BovineHD0600006715
373	rs41803909	16	38172884	BovineHD1600010956
374	rs109197700	8	54105059	ARS-BFGL-NGS-30237
375	rs134048859	22	15837659	BovineHD2200004594
376	rs134258746	16	60077579	BovineHD1600016811
377	rs133262154	5	112049465	BovineHD0500032381
378	rs110358928	8	76530183	BovineHD0800022954
379	rs133125049	3	113235365	BovineHD0300032704
380	rs109404454	19	20439349	ARS-BFGL-NGS-21670
381	rs42794212	8	26964247	BovineHD0800008144
382	rs110862518	18	32793058	BovineHD1800009923
383	rs133969566	7	23967189	BovineHD0700006576
384	rs110406797	10	49739336	BovineHD1000014986
385	rs43148549	19	57496246	BovineHD1900016257
386	rs110665482	6	64248593	BovineHD0600017768
387	rs41649815	10	55590547	BovineHD4100008162
388	rs132699892	27	41298206	BovineHD2700011962
389	rs136285419	15	62761714	BovineHD1500018017
390	rs134886436	1	142458977	BovineHD0100040893
391	rs133954391	16	14119294	BovineHD1600003827
392	rs134293389	12	41059864	BovineHD1200011648
393	rs110304192	24	19237134	Hapmap48815-BTA-57530
394	rs109726203	21	70521657	ARS-BFGL-NGS-114538
395	rs135844223	3	86520708	BovineHD0300024720
396	rs137260586	14	12493048	BovineHD1400003624
397	rs110661820	5	29075656	BovineHD0500008545
398	rs137519508	8	57845350	BovineHD0800017313
399	rs41621461	4	58568283	BovineHD4100002910
400	rs108950078	22	3399885	BovineHD2200000917
401	rs41943486	11	14329156	BovineHD1100004669
402	rs133418831	16	72270019	BovineHD1600020534
403	rs42193579	29	48220128	BovineHD2900014240
404	rs42424389	15	1585245	BovineHD1500000402
405	rs41584644	2	85912150	BovineHD0200024487
406	rs41751312	15	20640864	BovineHD1500005234
407	rs42444775	10	44445350	BTB-01321829
408	rs29021136	15	55961906	Hapmap58422-rs29021136
409	rs41816165	27	13520072	BovineHD2700003942
410	rs41582881	21	22520337	Hapmap48373-BTA-51706
411	rs109840641	11	102776619	BovineHD1100029932
412	rs110048607	17	24751648	BovineHD1700006978
413	rs136808200	7	107259610	BovineHD0700031294
414	rs134529738	27	7500601	BovineHD2700002348
415	rs29010441	16	21212680	Hapmap58079-rs29010441
416	rs134638015	9	72916097	BovineHD0900020249
417	rs43523488	7	72602819	BTB-00318846
418	rs136337563	4	38130580	BovineHD0400010668
419	rs109448480	8	82044831	ARS-BFGL-NGS-9736
420	rs134128758	10	85103599	BovineHD1000024294
421	rs110595461	10	70108086	BovineHD1000020080
422	rs109055281	20	61961437	BovineHD2000017402
423	rs42511273	29	20342089	BovineHD2900005871
424	rs42613759	13	51400013	BovineHD1300014677
425	rs41582835	20	10823842	BovineHD2000003454
426	rs43503478	22	61318022	BovineHD2200017848
427	rs137485787	19	32228224	BovineHD1900009502
428	rs133950615	2	119670022	BovineHD0200034607
429	rs109788124	23	14830135	BovineHD2300003752
430	rs135635255	26	5700457	BovineHD2600001281
431	NULL	17	32516808	BovineHD1700009027
432	rs41679503	13	8930797	BovineHD1300002371
433	rs136304970	9	94600156	BovineHD0900026820
434	rs41951310	20	58634679	BovineHD2000016329
435	rs41984901	21	43125236	BovineHD2100012301
436	rs41572969	19	15362361	UA-IFASA-5783
437	rs42944969	7	112522873	BovineHD0700032860
438	rs42489021	6	18303711	BovineHD0600005003
439	rs41954003	20	53512588	BovineHD2000014685
440	rs42373529	9	53393038	BovineHD0900014692
441	rs42585220	19	43646179	BovineHD1900012345
442	rs135790546	18	59490738	BovineHD1800017274
443	rs110841913	15	41625621	ARS-BFGL-NGS-73907
444	rs109444985	23	41480547	BovineHD2300011963
445	rs110006198	24	34410501	BovineHD2400009493
446	rs42477410	8	34817290	BovineHD0800010338
447	rs110508883	25	41585097	BovineHD2500011713
448	rs137331439	25	27084652	BovineHD2500007572
449	rs136655127	4	99128198	BovineHD0400027755
450	rs137620581	5	7090086	BovineHD0500001979
451	rs43109323	4	61702691	BTB-02003236
452	rs136378430	23	8810277	BovineHD2300002172
453	rs110413025	1	38547335	BovineHD0100011097
454	rs135421302	8	41540271	BovineHD0800012368
455	rs135613742	23	22995884	BovineHD2300006054
456	rs110760489	10	19487757	BovineHD1000006404
457	rs137711194	21	66244358	BovineHD2100019422
458	rs133700739	5	37134031	BovineHD0500010632
459	rs134875601	9	19029721	BovineHD0900005177
460	rs109668753	9	80261817	BovineHD0900022272
461	rs43487987	6	100749731	BovineHD0600028111
462	rs41912641	19	37028145	BovineHD1900010742
463	rs133997187	10	15368220	BovineHD1000005106
464	rs135570031	15	45128564	BovineHD1500012618
465	rs109916416	16	45954219	BovineHD1600012680
466	rs133945325	25	16101786	BovineHD2500004558
467	rs108972820	18	24651941	BovineHD1800007592
468	rs109004790	19	4865056	BovineHD1900001155
469	rs109776234	29	15532536	BovineHD2900004590
470	rs43313793	2	52109717	BTB-00098707
471	rs41776184	15	59726744	BovineHD1500017210
472	rs133856267	14	71116596	BovineHD1400019927
473	rs135254898	16	69104308	BovineHD1600019609
474	rs134843537	26	48639545	BovineHD2600014022
475	rs42503523	29	4175200	BovineHD2900001203
476	rs41962934	21	14334404	BovineHD2100003777
477	rs137564785	5	53554507	BovineHD0500015288
478	rs41689705	13	39976310	BovineHD1300011539
479	rs41850325	17	64245247	BovineHD1700018530
480	rs41923551	19	40119173	BovineHD1900011490
481	rs136207727	4	69376089	BovineHD0400019067
482	rs133203349	19	1797590	BovineHD1900000398
483	rs136894919	12	64114550	BovineHD1200017578
484	rs137596608	22	58285619	BovineHD2200016859
485	rs135539000	17	61218439	BovineHD1700017433
486	rs41621905	10	29681194	BTA-118738-no-rs
487	rs133507323	16	8171169	BovineHD1600002326
488	rs136819681	13	16860325	BovineHD1300004809
489	rs133528311	11	63261312	BovineHD1100017918
490	rs110528047	18	1308068	BovineHD1800000265
491	rs110833080	1	113028797	BovineHD0100031984
492	rs134319734	9	27148496	BovineHD0900007291
493	rs135128582	8	18266988	BovineHD0800005729
494	rs110702735	12	30627113	BovineHD1200008991
495	rs134036505	27	26466392	BovineHD2700007407
496	rs43533342	7	81891981	BovineHD0700023848
497	rs41626918	12	44597060	BTA-21666-no-rs
498	rs109392458	14	5198398	ARS-BFGL-NGS-42708
499	rs133206201	10	40435239	BovineHD1000012418
500	rs109814128	2	42502696	BovineHD0200012301
